# Supplementary material for: Epigenetic Regulation of HIV-1 Sense and Antisense Transcription in Response to Latency-Reversing Agents
Source: Noncoding RNA. 2023 Jan 10;9(1):5. doi: 10.3390/ncrna9010005 (PMC9844351; doi:10.3390/ncrna9010005)
Supplement: Supplementary file 1 [file ncrna-09-00005-s001.zip]

Archive with 1 entries (1 files):
- ncrna-2075416-supplementary.xlsx
