# Supplementary material for: Epigenetic Regulation of HIV-1 Sense and Antisense Transcription in Response to Latency-Reversing Agents
Source: Noncoding RNA. 2023 Jan 10;9(1):5. doi: 10.3390/ncrna9010005 (PMC9844351; doi:10.3390/ncrna9010005)
Supplement: Supplementary file 1 [file ncrna-09-00005-s001.zip › ncrna-2075416-supplementary.xlsx]

## Sheet: Sheet1
Table S1. Sequence of primers for ChIP assays
Name	Sequence 5' > 3'
Nuc-0 Forward	CCCTGATTGGCAGAACTACACAC
Nuc-0 Reverse	GGCCTCTTCTACCTTATCTGGCT
Nuc-1 Forward	CTGGGAGCTCTCTGGCTAACTA
Nuc-1 Reverse	TTACCAGAGTCACACAACAGACG
nef-3LTR Forward	GGCAGCTGTAGATCTTAGCCAC
nef-3LTR Reverse	GCCCTGGTGTGTAGTTCTGCCA
GAPDH-promoter Forward	GGACCTGACCTGCCGTCTAGAA
GAPDH-promoter Reverse	GGTGTCGCTGTTGAAGTCAGAG
